# Supplementary material for: The GenoDiabMar Registry: A Collaborative Research Platform of Type 2 Diabetes Patients
Source: J Clin Med. 2022 Mar 5;11(5):1431. doi: 10.3390/jcm11051431 (PMC8911424; doi:10.3390/jcm11051431)
Supplement: Supplementary file 1 [file jcm-11-01431-s001.zip]

Archive with 1 entries (1 files):
- jcm-1541111-supplementary.pdf
